# Supplementary material for: Effect of a loss of the mda5/ifih1 gene on the antiviral resistance in a Chinook salmon Oncorhynchus tshawytscha cell line
Source: PLoS One. 2024 Oct 14;19(10):e0311283. doi: 10.1371/journal.pone.0311283 (PMC11472919; doi:10.1371/journal.pone.0311283)
Supplement: S1 File — Individual fold changed used for the Figs 3 (tab Fig 3), 4 (tab Fig 4) and 5 (tab Fig 5). Data is organised as columns “CELL LINE”, day post infection (DPI), treatment (TT), fold change between time points for infected samples, fold changes for ifn1 (FC ifn1) and irf3 (FC irf3) genes. (XLSX) [file pone.0311283.s002.xlsx]

## Sheet: Fig 3
CELL LINE	dpi	TT	FC shrv-g1 dpi3-7	FC ifn1	FC irf3
MDA5C1	3	CONT		0.59438	1.01726
MDA5C1	3	CONT		0.622392	0.958773
MDA5C1	3	CONT		1.78323	1.02397
MDA5C1	3	SHRV		1.55313	1.0652
MDA5C1	3	SHRV		1.46384	1.1527
MDA5C1	3	SHRV		1.85502	1.37676
MDA5C2	3	CONT		0.996114	0.950042
MDA5C2	3	CONT		1.15884	1.04858
MDA5C2	3	CONT		0.845046	1.00138
MDA5C2	3	SHRV		15.7873	5.503
MDA5C2	3	SHRV		9.38847	3.85757
MDA5C2	3	SHRV		14.6852	4.40004
MDA5C1	7	CONT		0.862838	1.01268
MDA5C1	7	CONT		1.05804	1.03286
MDA5C1	7	CONT		1.07913	0.954459
MDA5C1	7	SHRV	0.304401	15.8047	3.35329
MDA5C1	7	SHRV	0.769668	22.1055	4.97622
MDA5C1	7	SHRV	0.715937	28.1978	5.94351
MDA5C2	7	CONT		1.08343	0.989062
MDA5C2	7	CONT		1.1571	1.00878
MDA5C2	7	CONT		0.759475	1.00216
MDA5C2	7	SHRV	0.329923	121.963	81.7271
MDA5C2	7	SHRV	0.707687	117.242	76.0217
MDA5C2	7	SHRV	0.801913	130.256	94.4547

## Sheet: Fig 4
CELL LINE	DPI	TT	FC sav2 dpi4 - dpi 8	FC ifn1	FC irf3
MDA5C1	4	CONT		1.54977	0.746866
MDA5C1	4	CONT		0.0792837	1.06347
MDA5C1	4	CONT		1.37095	1.18967
MDA5C1	4	SAV2		0.574182	1.1776
MDA5C1	4	SAV2		0.567292	0.872748
MDA5C1	4	SAV2		2.2075	1.77812
MDA5C2	4	CONT		0.999156	0.995222
MDA5C2	4	CONT		1.45027	0.954348
MDA5C2	4	CONT		0.550575	1.05043
MDA5C2	4	SAV2		2.48989	1.04334
MDA5C2	4	SAV2		25.5557	1.32169
MDA5C2	4	SAV2		4.01771	1.51003
MDA5C1	8	CONT		1.51266	0.792227
MDA5C1	8	CONT		0.701243	0.854123
MDA5C1	8	CONT		0.7861	1.35365
MDA5C1	8	SAV2	5.82276	9.202	4.68953
MDA5C1	8	SAV2	5.0856	5.62356	5.35875
MDA5C1	8	SAV2	3.90225	6.49751	4.94845
MDA5C2	8	CONT		0.978107	1.20905
MDA5C2	8	CONT		1.12114	0.863019
MDA5C2	8	CONT		0.900748	0.927928
MDA5C2	8	SAV2	0.652556	564.75	4.46793
MDA5C2	8	SAV2	0.819416	2206.63	3.50736
MDA5C2	8	SAV2	1.37606	503.786	2.65542

## Sheet: Fig 5
CELL LINE	DPI	TT	FC SJNNV dpi1 - dpi 3	FC ifn1	FC irf3
MDA5C1	1	CONT		0.798053	0.915616
MDA5C1	1	CONT		0.920698	1.02666
MDA5C1	1	CONT		1.22849	0.574905
MDA5C1	1	SJNNV		1.78	1.58
MDA5C1	1	SJNNV		0.74	0.66
MDA5C1	1	SJNNV		1.46	1.29
MDA5C2	1	CONT		0.822158	1.26545
MDA5C2	1	CONT		0.954255	0.945832
MDA5C2	1	CONT		1.25179	0.860755
MDA5C2	1	SJNNV		0.96	1.05
MDA5C2	1	SJNNV		1	1.43
MDA5C2	1	SJNNV		1.26	1.39
MDA5C1	2	CONT		0.961629	0.981533
MDA5C1	2	CONT		1.12686	0.969488
MDA5C1	2	CONT		0.742547	1.12859
MDA5C1	2	SJNNV		1.01	0.9
MDA5C1	2	SJNNV		1.08	0.91
MDA5C1	2	SJNNV		0.6	0.53
MDA5C2	2	CONT		1.25475	0.907222
MDA5C2	2	CONT		0.855751	1.01245
MDA5C2	2	CONT		0.794852	1.17752
MDA5C2	2	SJNNV		0.71	0.77
MDA5C2	2	SJNNV		1.25	1.37
MDA5C2	2	SJNNV		0.58	0.64
MDA5C1	3	CONT		0.841255	1.09525
MDA5C1	3	CONT		1.28522	0.717522
MDA5C1	3	CONT		0.977225	0.975255
MDA5C1	3	SJNNV	0.578425	1.42	1.26
MDA5C1	3	SJNNV	1.02287	0.84	0.74
MDA5C1	3	SJNNV	1.46731	1.29	1.14
MDA5C2	3	CONT		0.954422	0.775293
MDA5C2	3	CONT		1.02553	1.01953
MDA5C2	3	CONT		0.745073	1.01573
MDA5C2	3	SJNNV	0.531507	1.15	1.26
MDA5C2	3	SJNNV	0.721507	1	1.33
MDA5C2	3	SJNNV	0.911507	0.67	0.73
MDA5C1	1	CONT		0.798053	0.915616
MDA5C1	1	CONT		0.920698	1.02666
MDA5C1	1	CONT		1.22849	0.574905
MDA5C1	1	RGNNV		1.26	1.25
MDA5C1	1	RGNNV		0.52	0.52
MDA5C1	1	RGNNV		0.51	0.51
MDA5C2	1	CONT		0.822158	1.26545
MDA5C2	1	CONT		0.954255	0.945832
MDA5C2	1	CONT		1.25179	0.860755
MDA5C2	1	RGNNV		0.6	0.95
MDA5C2	1	RGNNV		1.42	2.26
MDA5C2	1	RGNNV		0.57	36.13
MDA5C1	2	CONT		0.961629	0.981533
MDA5C1	2	CONT		1.12686	0.969488
MDA5C1	2	CONT		0.742547	1.12859
MDA5C1	2	RGNNV		1.42	1.42
MDA5C1	2	RGNNV		0.76	1.21
MDA5C1	2	RGNNV		0.42	0.21
MDA5C2	2	CONT		1.25475	0.907222
MDA5C2	2	CONT		0.855751	1.01245
MDA5C2	2	CONT		0.794852	1.17752
MDA5C2	2	RGNNV		1.38	2.19
MDA5C2	2	RGNNV		0.46	1.74
MDA5C2	2	RGNNV		0.42	32.79
MDA5C1	3	CONT		0.841255	1.09525
MDA5C1	3	CONT		1.28522	0.717522
MDA5C1	3	CONT		0.977225	0.975255
MDA5C1	3	RGNNV	0.686662	1	2
MDA5C1	3	RGNNV	0.851361	1.18	1.18
MDA5C1	3	RGNNV	1.01606	0.91	1.82
MDA5C2	3	CONT		0.954422	0.775293
MDA5C2	3	CONT		1.02553	1.01953
MDA5C2	3	CONT		0.745073	1.01573
MDA5C2	3	RGNNV	2.35723	1.03	83.29
MDA5C2	3	RGNNV	2.57167	0.63	48.34
MDA5C2	3	RGNNV	2.78611	0.83	280.14
MDA5C1	1	CONT		0.798053	0.915616
MDA5C1	1	CONT		0.920698	1.02666
MDA5C1	1	CONT		1.22849	0.574905
MDA5C1	1	RG/SJNNV		29.82	2.41
MDA5C1	1	RG/SJNNV		17.67	2.22
MDA5C1	1	RG/SJNNV		6.81	2.68
MDA5C2	1	CONT		0.822158	1.26545
MDA5C2	1	CONT		0.954255	0.945832
MDA5C2	1	CONT		1.25179	0.860755
MDA5C2	1	RG/SJNNV		16.89	528.22
MDA5C2	1	RG/SJNNV		11.9	163.9
MDA5C2	1	RG/SJNNV		5.61	167.73
MDA5C1	2	CONT		0.961629	0.981533
MDA5C1	2	CONT		1.12686	0.969488
MDA5C1	2	CONT		0.742547	1.12859
MDA5C1	2	RG/SJNNV		11.07	1.74
MDA5C1	2	RG/SJNNV		18.17	4.94
MDA5C1	2	RG/SJNNV		2.95	2.36
MDA5C2	2	CONT		1.25475	0.907222
MDA5C2	2	CONT		0.855751	1.01245
MDA5C2	2	CONT		0.794852	1.17752
MDA5C2	2	RG/SJNNV		3.11	141.21
MDA5C2	2	RG/SJNNV		10.36	414.43
MDA5C2	2	RG/SJNNV		3.2	190.24
MDA5C1	3	CONT		0.841255	1.09525
MDA5C1	3	CONT		1.28522	0.717522
MDA5C1	3	CONT		0.977225	0.975255
MDA5C1	3	RG/SJNNV	0.917886	7.88	1.37
MDA5C1	3	RG/SJNNV	1.15735	4.15	3.66
MDA5C1	3	RG/SJNNV	1.39682	1.42	2.36
MDA5C2	3	CONT		0.954422	0.775293
MDA5C2	3	CONT		1.02553	1.01953
MDA5C2	3	CONT		0.745073	1.01573
MDA5C2	3	RG/SJNNV	2.11037	4.42	283.39
MDA5C2	3	RG/SJNNV	2.2418	1.39	31.85
MDA5C2	3	RG/SJNNV	2.37324	6.88	465.72
